# Supplementary material for: Risk Factors for Venous Thromboembolism in Severe COVID-19: A Study-Level Meta-Analysis of 21 Studies
Source: Int J Environ Res Public Health. 2021 Dec 8;18(24):12944. doi: 10.3390/ijerph182412944 (PMC8700787; doi:10.3390/ijerph182412944)
Supplement: Supplementary file 1 [file ijerph-18-12944-s001.zip]

Archive with 1 entries (1 files):
- ijerph-1477541-supplementary.pdf
